# Supplementary material for: Effect of barriers and distance on song, genetic, and morphological divergence in the highland endemic Timberline Wren (Thryorchilus browni, Troglodytidae)
Source: PLoS One. 2018 Dec 20;13(12):e0209508. doi: 10.1371/journal.pone.0209508 (PMC6301610; doi:10.1371/journal.pone.0209508)
Supplement: S1 Dataset — (XLSX) [file pone.0209508.s001.xlsx]

## Sheet: genetic
6	58	4	16	15	14	13
T. browni			CBV	CV	CCH	IV
site	A		D		E		F		G		H
CBV	269	273	209	211	192	194	181	181	203	203	223	223
CBV	263	265	209	217	194	208	187	197	203	205	223	223
CBV	265	265	211	217	192	200	181	181	203	205	225	225
CBV	265	273	211	211	192	202	181	181	203	203	231	231
CBV	263	265	205	211	192	194	-1	-1	203	203	209	245
CBV	261	263	211	211	192	194	181	183	203	203	221	245
CBV	265	273	197	211	192	200	181	181	203	203	223	225
CBV	263	265	195	211	192	194	181	181	203	205	221	223
CBV	273	273	209	211	200	202	181	181	203	205	223	223
CBV	263	265	205	211	194	200	183	183	203	203	209	245
CBV	261	263	211	217	194	202	183	187	203	203	223	223
CBV	265	265	197	207	192	202	181	181	203	203	223	245
CBV	263	265	193	209	192	200	181	183	203	205	233	243
CBV	273	273	209	211	200	202	181	183	203	205	209	225
CBV	261	263	205	213	192	192	179	179	203	205	221	227
CBV	261	273	207	211	192	194	181	181	203	205	223	234
CV	261	265	193	211	192	194	179	181	205	205	223	229
CV	261	265	205	211	192	202	179	181	205	205	225	233
CV	263	265	211	211	192	202	-1	-1	203	203	221	227
CV	265	273	207	211	192	194	181	197	205	205	225	225
CV	261	263	211	211	194	202	179	181	203	205	221	233
CV	265	273	199	211	194	202	181	197	205	205	223	223
CV	265	273	207	211	194	194	181	187	203	205	221	223
CV	261	273	205	207	192	194	181	197	205	205	223	223
CV	271	273	211	217	192	192	181	183	203	205	223	229
CV	255	265	197	211	192	194	183	187	203	203	209	239
CV	265	265	199	207	192	192	181	183	-1	-1	223	223
CV	261	269	211	217	192	194	181	183	203	203	223	229
CV	263	271	199	211	194	202	-1	-1	203	203	209	223
CV	261	265	205	211	194	194	181	187	203	203	223	223
CV	269	273	207	211	192	194	181	183	203	205	221	229
CCH	263	263	195	211	200	202	181	183	203	205	227	231
CCH	261	261	211	213	202	202	181	181	203	205	225	229
CCH	261	275	195	199	192	210	181	183	205	205	209	231
CCH	265	273	199	201	194	202	187	187	203	205	209	223
CCH	259	261	199	213	192	208	181	181	203	203	209	223
CCH	261	265	209	213	194	202	181	183	203	205	209	231
CCH	259	261	199	201	192	202	181	181	-1	-1	221	231
CCH	261	265	195	211	194	202	181	181	203	203	223	223
CCH	261	273	199	207	194	202	181	183	205	205	-1	-1
CCH	261	261	199	211	202	202	181	183	203	203	221	231
CCH	273	273	199	209	194	200	181	181	203	205	221	233
CCH	265	273	207	209	192	202	181	183	203	205	223	233
CCH	-1	-1	199	209	192	202	181	187	203	203	223	225
CCH	271	273	199	213	202	202	179	179	203	205	209	229
IV	263	269	211	213	192	194	181	187	203	203	219	225
IV	269	269	211	213	192	194	181	181	203	203	223	225
IV	263	263	211	213	192	194	181	181	203	203	225	225
IV	263	269	211	211	194	194	181	187	203	203	223	225
IV	263	269	213	213	192	194	181	181	203	203	219	227
IV	263	263	211	213	192	192	181	187	203	203	223	225
IV	269	271	213	213	192	194	181	181	203	203	225	225
IV	263	268	213	213	194	194	187	187	203	203	225	225
IV	263	263	211	211	192	194	181	181	203	203	219	227
IV	263	268	211	213	192	194	181	181	203	203	219	225
IV	247	269	211	215	202	202	181	181	203	203	219	223
IV	263	269	-1	-1	192	194	181	181	-1	-1	223	223
IV	263	263	211	211	192	194	181	181	203	203	225	227

## Sheet: morphological
site	blength	bwidth	tarsus	tail	wing	weight
CBV	14.4	2.7	26.2	37	51.5	13.5
CBV	13.2	2.6	25.4	35.5	54.5	13.7
CBV	15.5	2.7	24.5	33	55	14
CBV	13	2.8	25.9	28	49	13.5
CBV	9.4	2.7	21.4	31	52	13
CBV	11	2.7	24.9	31	54	13.5
CBV	12.5	2.5	25.1	20.5	47.5	12.25
CBV	16.5	2.5	22	39.5	56	13
CBV	14.9	2.7	27.2	31	50	13.7
CBV	14.2	2.5	24.9	30	50	12
CBV	14.6	2.6	25.5	33	52	13.6
CBV	15.7	2.6	26	33	51	13.7
CBV	15.1	2.6	26.2	32.5	53	14.3
CBV	15	2.5	25.4	28	51	14.3
CBV	15.5	2.6	26.2	37	55	14.3
CV	11.3	2.3	21	30	50	12.5
CV	12.2	2.8	27.6	35	51	13.3
CV	12.5	2.6	27.5	31	53	13.2
CV	13.7	2.9	26.6	34.5	56	13.5
CV	12.8	2.6	25.4	31	53	12.25
CV	13.2	2.6	26	36	58	14.25
CV	12.7	2.5	21.5	32	52	12.75
CV	12.2	2.3	25	34	56	12.5
CV	13.2	2.5	26	32	48.5	13.3
CV	13.5	2.3	25.5	32.5	55	13.2
CV	14.7	2.8	26	32	52	13.5
CV	13.8	2.6	27.5	35.5	53	12.25
CV	14.2	2.9	27	33.5	55.5	14.25
CV	13.7	2.6	28.5	39	58	12.75
CV	13.7	2.6	28	33.5	51	12.75
CCH	14	2.5	27	37.5	54.5	13.5
CCH	15	2.3	25	30	49	13.7
CCH	14	2.8	25.5	34	52	14
CCH	15	2.9	25.5	32	52	12.5
CCH	15.5	2.3	25.5	32	52	13.2
CCH	10.5	2.8	28	35	52	13.5
CCH	16	2.6	28	33.5	52	13.7
CCH	14.5	2.9	26.5	26	52	14
CCH	10	2.6	28.5	32	52	13.5
CCH	15.5	2.6	28	35.5	54.5	12.5
CCH	14.5	2.5	26	36.5	51	13.3
CCH	15	2.3	27	38	54	13.3
CCH	14	2.5	24.4	25	50	12.8
IV	15.5	2.3	27	34	52	13.2
IV	15.5	2.8	24.5	35	51	13.5
IV	16	2.6	24	34	48	13
IV	14.5	2.3	24.5	31	50.5	13.5
IV	17.5	2.8	26	31	52	12.25
IV	16	2.6	26	37	52.5	13
IV	15.5	2.9	25	32.5	55	13.5
IV	15.5	2.6	24.5	31	52	12.25
IV	16	2.6	25	31.5	53.5	13
IV	15	2.5	26	33	52	12.5
IV	16	2.3	27	34	52	13.3
IV	15.5	2.7	26	31.5	54	13.2
IV	15.2	2.5	24.5	32	52	13.5
IV	15	2.5	25.9	28	52	13.5

## Sheet: acousticmeasures
site	individual	song	duration	peakf	lowf	highf	frange	elements
CBV	1	1	1.672	4694.2	2700	7746.4	5046.4	8
CBV	1	2	1.802	3488.4	3342.9	8357.1	5014.3	11
CBV	1	3	2.493	4522	2314.3	8292.9	5978.6	14
CBV	1	4	1.715	4134.4	2957.1	7135.7	4178.6	8
CBV	2	5	1.331	3789.8	2571.4	7714.3	5142.9	9
CBV	2	6	2.007	5340.2	2185.7	9900	7714.3	12
CBV	2	7	2.143	4737.3	2764.3	8550	5785.7	13
CBV	2	8	1.774	3402.2	2796.4	7103.6	4307.1	10
CBV	2	9	1.578	4694.2	3278.6	9064.3	5785.7	8
CBV	2	10	1.48	4005.2	2635.7	8421.4	5785.7	9
CBV	2	11	1.613	4392.8	3085.7	7135.7	4050	10
CBV	3	12	1.58	5727.8	2957.1	9128.6	6171.4	8
CBV	3	13	1.662	4263.6	2507.1	8614.3	6107.1	10
CBV	3	14	2.647	4134.4	1542.9	8614.3	7071.4	17
CBV	3	15	1.499	4823.4	2507.1	8678.6	6171.4	7
CBV	3	16	1.637	3919	2282.1	7842.9	5560.7	9
CBV	4	17	2.004	6046.9	3358.6	8956.3	5597.7	11
CBV	4	18	1.695	4968.8	2169.1	8256.6	6087.5	12
CBV	5	19	1.672	4125	1819.2	9026.2	7207	9
CBV	5	20	1.576	5343.8	2204.1	6367.3	4163.3	9
CBV	5	21	1.837	4828.1	2588.9	7626.8	5037.9	9
CBV	5	22	1.486	5953.1	2938.8	9236.2	6297.4	7
CBV	6	23	1.549	4312.5	2519	8396.5	5877.6	8
CBV	6	24	1.355	4921.9	1959.2	7556.9	5597.7	8
CBV	6	25	1.355	4406.2	2099.1	6647.2	4548.1	8
CBV	6	26	1.83	5484.4	2671.8	6507.3	3835.5	12
CBV	7	27	2.855	4546.9	1889.2	7416.9	5527.7	14
CBV	7	28	2.353	4828.1	2099.1	7766.8	5667.6	16
CBV	7	29	1.83	4687.5	2798.8	7626.8	4828	10
CBV	7	30	1.851	4171.9	2309	8116.6	5807.6	13
CBV	7	31	1.252	3093.8	2169.1	8116.6	5947.5	7
CBV	8	32	1.624	4218.8	2868.8	7137	4268.2	10
CBV	8	33	1.686	4500	1749.3	7346.9	5597.7	9
CBV	8	34	1.651	3656.2	2239.1	7626.8	5387.8	12
CBV	9	35	1.823	6515.6	1959.2	8466.5	6507.3	10
CBV	9	36	1.521	4171.9	2169.1	8466.5	6297.4	11
CBV	9	37	1.349	3750	1889.2	6717.2	4828	8
CV	10	38	1.768	5953.1	3008.7	8746.4	5737.6	11
CV	10	39	1.988	3890.6	3008.7	8186.6	5177.8	13
CV	11	40	1.548	3234.4	2379	7836.7	5457.7	8
CV	11	41	1.596	3937.5	2449	8046.6	5597.7	8
CV	11	42	1.809	4453.1	2728.9	8326.5	5597.7	9
CV	11	43	1.968	3281.2	1889.2	7207	5317.8	11
CV	11	44	1.541	3843.8	2868.8	8256.6	5387.8	9
CV	11	45	1.582	3046.9	2169.1	6577.3	4408.2	9
CV	11	46	1.913	3421.9	2449	8746.4	6297.4	12
CV	11	47	1.782	4125	2169.1	8886.3	6717.2	10
CV	11	48	1.968	3421.9	2658.9	8606.4	5947.5	11
CV	12	49	1.741	4218.8	2379	9376.1	6997.1	12
CV	12	50	1.569	6093.8	2379	8256.6	5877.6	10
CV	12	51	1.693	3750	2973.8	8221.6	5247.8	10
CV	12	52	1.555	5437.5	2309	8886.3	6577.3	13
CV	13	53	1.651	5340.2	2764.3	7714.3	4950	12
CV	13	54	1.727	5770.9	2507.1	7521.4	5014.3	9
CV	13	55	1.734	5383.3	2507.1	7457.1	4950	9
CV	13	56	1.658	4909.6	2507.1	6942.9	4435.7	10
CV	13	57	1.768	5426.4	2828.6	8357.1	5528.6	12
CV	14	58	1.789	4909.6	1992.9	8807.1	6814.3	11
CV	14	59	1.968	5814	2121.4	9642.9	7521.4	11
CV	14	60	2.195	5900.1	2442.9	9000	6557.1	13
CV	14	61	1.438	3746.8	1285.7	8614.3	7328.6	9
CV	14	62	1.961	6072.4	1542.9	8807.1	7264.3	15
CV	14	63	1.534	5512.5	2635.7	8742.9	6107.1	9
CV	14	64	1.699	4823.4	1992.9	8935.7	6942.9	13
CV	15	65	1.954	5211	2700	8614.3	5914.3	14
CV	15	66	1.631	5943.2	2507.1	8357.1	5850	11
CV	15	67	1.39	5598.6	2378.6	7264.3	4885.7	12
CV	15	68	1.486	4478.9	2892.9	7650	4757.1	10
CV	15	69	1.892	3746.8	2314.3	7392.9	5078.6	14
CV	15	70	1.651	4608.1	2250	8871.4	6621.4	13
CV	15	71	1.534	5124.9	2250	8357.1	6107.1	11
CV	15	72	1.383	5512.5	2057.1	8357.1	6300	12
CV	15	73	1.988	3876	2314.3	7135.7	4821.4	16
CV	15	74	1.328	4952.6	3150	7264.3	4114.3	10
CV	16	75	1.803	5124.9	2314.3	9000	6685.7	14
CV	16	76	1.913	4435.8	2507.1	8614.3	6107.1	16
CV	16	77	1.899	5598.6	2250	7971.4	5721.4	15
CV	17	78	1.3	3832.9	2057.1	8100	6042.9	10
CV	17	79	1.809	4478.9	1928.6	7907.1	5978.6	13
CV	17	80	1.266	5598.6	2571.4	7457.1	4885.7	10
CV	17	81	1.782	3919	1992.9	7842.9	5850	15
CCH	18	82	1.465	4263.6	3150	8935.7	5785.7	9
CCH	18	83	1.624	4694.2	2378.6	9257.1	6878.6	12
CCH	18	84	1.383	4177.4	2507.1	8357.1	5850	8
CCH	18	85	1.727	4694.2	2314.3	8292.9	5978.6	11
CCH	18	86	2.497	4522	2121.4	9321.4	7200	16
CCH	18	87	1.878	4522	2442.9	9321.4	6878.6	16
CCH	19	88	2.236	5857	2314.3	8871.4	6557.1	14
CCH	19	89	2.016	4435.8	2507.1	9385.7	6878.6	15
CCH	20	90	1.314	6503	2635.7	8935.7	6300	11
CCH	20	91	1.631	5168	3182.1	9514.3	6332.1	10
CCH	21	92	1.544	4392.8	3014.9	7389.4	4374.5	10
CCH	21	93	1.605	4392.8	3487.8	8867.3	5379.5	11
CCH	21	94	1.771	7019.8	3074	9399.3	6325.3	12
CCH	21	95	1.66	4565	2542	8985.5	6443.6	12
CCH	21	96	1.799	4478.9	1832.6	8808.2	6975.6	14
CCH	21	97	1.703	4952.6	2482.8	7685	5202.1	11
CCH	21	98	2.571	5469.4	2660.2	9103.8	6443.6	20
CCH	21	99	1.55	4995.7	3546.9	9399.3	5852.4	13
CCH	21	100	1.949	5124.9	2482.8	9044.6	6561.8	17
CCH	21	101	1.685	4780.4	2542	7507.6	4965.7	10
CCH	21	102	1.47	5426.4	3014.9	8926.4	5911.5	12
CCH	21	103	2.466	4909.6	2423.7	8689.9	6266.2	13
CCH	22	104	3.133	4651.2	1928.6	9000	7071.4	22
CCH	22	105	1.797	4651.2	2442.9	9450	7007.1	13
CCH	22	106	1.542	4177.4	2571.4	7071.4	4500	11
CCH	22	107	1.765	4952.6	2378.6	9835.7	7457.1	11
CCH	22	108	2.493	5641.7	3278.6	8935.7	5657.1	16
CCH	23	109	1.825	4048.2	2892.9	8421.4	5528.6	9
CCH	23	110	1.281	3789.8	2892.9	9450	6557.1	8
CCH	23	111	2.197	4694.2	2442.9	8292.9	5850	14
CCH	23	112	1.563	3531.4	2314.3	7585.7	5271.4	11
CCH	24	113	1.591	3703.7	2764.3	8228.6	5464.3	12
CCH	24	114	2.224	6761.4	2185.7	10478.6	8292.9	16
CCH	24	115	2.024	4478.9	1864.3	8742.9	6878.6	19
CCH	24	116	1.474	4608.1	2764.3	8871.4	6107.1	10
VI	25	117	1.728	3273	2828.6	8164.3	5335.7	10
VI	25	118	1.99	3660.6	2700	7907.1	5207.1	12
VI	25	119	1.632	3962.1	1800	6492.9	4692.9	8
VI	25	120	1.653	5038.8	2635.7	8485.7	5850	13
VI	26	121	2.08	4909.6	2442.9	7907.1	5464.3	11
VI	26	122	1.742	2067.2	1928.6	7585.7	5657.1	12
VI	26	123	1.757	6761.4	2250	7778.6	5528.6	13
VI	27	124	2.024	3832.9	1928.6	8550	6621.4	12
VI	27	125	2.321	3531.4	1478.6	7907.1	6428.6	16
VI	27	126	1.845	3100.8	1542.9	6814.3	5271.4	12
VI	27	127	1.536	3359.2	1992.9	7457.1	5464.3	11
VI	27	128	1.866	4608.1	1735.7	7457.1	5721.4	14
VI	27	129	1.749	3143.8	1542.9	7842.9	6300	12
VI	27	130	2.08	4134.4	1478.6	7007.1	5528.6	14
VI	27	131	2.424	4608.1	1542.9	7071.4	5528.6	17
VI	27	132	2.369	4349.7	1350	6492.9	5142.9	16
VI	27	133	1.735	4608.1	2057.1	8164.3	6107.1	12
VI	27	134	2.011	3574.5	1350	8228.6	6878.6	15
VI	27	135	2.382	4478.9	1864.3	7842.9	5978.6	15
VI	27	136	1.962	5081.8	2185.7	8228.6	6042.9	16
VI	27	137	1.597	4565	1928.6	8485.7	6557.1	12
VI	28	138	2.045	4909.6	1350	8100	6750	12
VI	28	139	1.88	4608.1	1992.9	8164.3	6171.4	14
VI	28	140	1.632	3876	1350	8678.6	7328.6	11
VI	28	141	1.556	4952.6	1478.6	8357.1	6878.6	10
VI	28	142	2.319	4952.6	1350	8100	6750	18
VI	28	143	2.277	2799.3	1542.9	7521.4	5978.6	16
VI	28	144	1.906	4220.5	1735.7	8035.7	6300	12
VI	28	145	1.761	3574.5	1028.6	8100	7071.4	13
VI	29	146	1.445	3789.8	1800	8550	6750	11
VI	29	147	1.851	5038.8	1992.9	8678.6	6685.7	12
VI	29	148	2.215	3962.1	1350	8164.3	6814.3	16
VI	29	149	1.3	4263.6	1221.4	7842.9	6621.4	9
VI	29	150	1.816	4909.6	835.7	6428.6	5592.9	12
VI	29	151	1.865	4565	1928.6	9450	7521.4	12
VI	29	152	1.844	4651.2	2121.4	7778.6	5657.1	14
VI	30	153	1.603	4392.8	2571.4	8035.7	5464.3	10
VI	30	154	2.401	3230	1671.4	7200	5528.6	17
VI	30	155	2.085	3919	1478.6	8742.9	7264.3	12
VI	30	156	1.858	3316.1	1607.1	8742.9	7135.7	11
VI	30	157	2.05	3789.8	1992.9	8485.7	6492.9	15
VI	31	158	1.878	4694.2	1800	8421.4	6621.4	12
VI	31	159	1.472	4134.4	1542.9	8550	7007.1	11
VI	31	160	2.174	3574.5	2250	8164.3	5914.3	15
VI	32	161	1.748	5250	1539.4	7486.9	5947.5	12
VI	32	162	1.981	3281.2	1959.2	8326.5	6367.3	17
VI	32	163	2.016	5625	2029.2	7766.8	5737.6	12
VI	32	164	1.851	4640.6	1539.4	8676.4	7137	11
VI	32	165	2.167	3328.1	1469.4	6857.1	5387.8	16
VI	32	166	1.796	3515.6	1609.3	8676.4	7067.1	12
VI	32	167	1.796	4453.1	1609.3	8746.4	7137	13
VI	33	168	1.816	4500	1469.4	9026.2	7556.9	12
VI	33	169	1.782	3515.6	1329.4	8396.5	7067.1	15
VI	33	170	1.926	3703.1	1539.4	5457.7	3918.4	12
VI	33	171	1.576	4312.5	2379	8606.4	6227.4	9
VI	33	172	1.823	4453.1	1749.3	8816.3	7067.1	15
VI	33	173	2.167	5156.2	1819.2	8676.4	6857.1	17
VI	33	174	2.03	4640.6	1539.4	8116.6	6577.3	15
VI	33	175	0.915	3140.6	839.7	5877.6	5037.9	6
VI	33	176	1.631	4781.2	1399.4	8326.5	6927.1	12
VI	33	177	1.486	5578.1	1469.4	6717.2	5247.8	8
VI	34	178	1.837	3468.8	2029.2	8536.4	6507.3	12
VI	34	179	2.023	4406.2	1399.4	8536.4	7137	15
VI	34	180	1.706	4968.8	1749.3	8676.4	6927.1	9
VI	34	181	2.037	3140.6	1628.3	8637.2	7008.8	10
VI	34	182	2.064	4593.8	1486.7	8495.6	7008.8	12
VI	34	183	1.83	3187.5	1469.4	8746.4	7277	12
VI	34	184	2.222	5203.1	1469.4	8046.6	6577.3	16
VI	34	185	1.988	3234.4	1329.4	8676.4	7346.9	11
VI	34	186	2.037	3703.1	1749.3	8746.4	6997.1	15
